# Supplementary material for: Prostate stromal cell proteomics analysis discriminates normal from tumour reactive stromal phenotypes
Source: Oncotarget. 2016 Feb 25;7(15):20124–39. doi: 10.18632/oncotarget.7716 (PMC4991442; doi:10.18632/oncotarget.7716)
Supplement: Supplementary file 2 [file oncotarget-07-20124-s002.xlsx]

## Sheet: differential protein_P<.01,1.5X
Supplemental Table 1A, Normal Stroma vs Disease
Patient	Representative Accession	Species	Name	Log_Ratio	log P-Value Disease
wxb1358	sp|P80723|BASP1_HUMAN	HUMAN	Brain acid soluble protein 1 OS=Homo sapiens GN=BASP1 PE=1 SV=2	0.893476	-6.63698		1
wxb1358	sp|P62158|CALM_HUMAN	HUMAN	Calmodulin OS=Homo sapiens GN=CALM1 PE=1 SV=2	0.831827	-2.43228		2
wxb1358	sp|P67936|TPM4_HUMAN	HUMAN	Tropomyosin alpha-4 chain OS=Homo sapiens GN=TPM4 PE=1 SV=3	0.830332	-3.52889		3
wxb1358	sp|P09429|HMGB1_HUMAN	HUMAN	High mobility group protein B1 OS=Homo sapiens GN=HMGB1 PE=1 SV=3	0.80844	-3.31612		4
wxb1358	sp|P06703|S10A6_HUMAN	HUMAN	Protein S100-A6 OS=Homo sapiens GN=S100A6 PE=1 SV=1	0.71626	-2.19956		5
wxb1358	sp|Q05682|CALD1_HUMAN	HUMAN	Caldesmon OS=Homo sapiens GN=CALD1 PE=1 SV=3	0.676875	-5.35978		6
wxb1358	sp|O43852|CALU_HUMAN	HUMAN	Calumenin OS=Homo sapiens GN=CALU PE=1 SV=2	0.659068	-4.85564		7
wxb1358	sp|P62805|H4_HUMAN	HUMAN	Histone H4 OS=Homo sapiens GN=HIST1H4A PE=1 SV=2	0.647188	-3.55053		8
wxb1358	sp|P16949|STMN1_HUMAN	HUMAN	Stathmin OS=Homo sapiens GN=STMN1 PE=1 SV=3	0.636835	-2.55522		9
wxb1358	sp|Q01995|TAGL_HUMAN	HUMAN	Transgelin OS=Homo sapiens GN=TAGLN PE=1 SV=4	0.576307	-5.85685		10
wxb1358	sp|P60660|MYL6_HUMAN	HUMAN	Myosin light polypeptide 6 OS=Homo sapiens GN=MYL6 PE=1 SV=2	0.554087	-3.69565		11
wxb1358	sp|P24534|EF1B_HUMAN	HUMAN	Elongation factor 1-beta OS=Homo sapiens GN=EEF1B2 PE=1 SV=3	0.531262	-3.59938		12
wxb1358	sp|P29966|MARCS_HUMAN	HUMAN	Myristoylated alanine-rich C-kinase substrate OS=Homo sapiens GN=MARCKS PE=1 SV=4	0.517191	-3.32944		13
wcb955	sp|P09543|CN37_HUMAN	HUMAN	2',3'-cyclic-nucleotide 3'-phosphodiesterase OS=Homo sapiens GN=CNP PE=1 SV=2	0.514755	-2.20887		14
wxb1358	sp|Q0ZGT2|NEXN_HUMAN	HUMAN	Nexilin OS=Homo sapiens GN=NEXN PE=1 SV=1	0.479148	-4.03421		15
wxb1358	sp|P23528|COF1_HUMAN	HUMAN	Cofilin-1 OS=Homo sapiens GN=CFL1 PE=1 SV=3	0.451523	-2.50013		16
wcb1628	sp|Q05682|CALD1_HUMAN	HUMAN	Caldesmon OS=Homo sapiens GN=CALD1 PE=1 SV=3	0.45032	-6.15953		17
wcb1628	sp|Q01995|TAGL_HUMAN	HUMAN	Transgelin OS=Homo sapiens GN=TAGLN PE=1 SV=4	0.438168	-2.87986		18
wxb1358	sp|P06748|NPM_HUMAN	HUMAN	Nucleophosmin OS=Homo sapiens GN=NPM1 PE=1 SV=2	0.404052	-2.40112		19
wxb1358	sp|P37802|TAGL2_HUMAN	HUMAN	Transgelin-2 OS=Homo sapiens GN=TAGLN2 PE=1 SV=3	0.369144	-3.17636		20
wcb1628	sp|P09382|LEG1_HUMAN	HUMAN	Galectin-1 OS=Homo sapiens GN=LGALS1 PE=1 SV=2	0.354526	-2.49207		21
wxb1358	sp|Q14247|SRC8_HUMAN	HUMAN	Src substrate cortactin OS=Homo sapiens GN=CTTN PE=1 SV=2	0.345963	-3.11627		22
wxb1358	sp|P09669|COX6C_HUMAN	HUMAN	Cytochrome c oxidase subunit 6C OS=Homo sapiens GN=COX6C PE=1 SV=2	0.345391	-2.90772		23
wcb1628	sp|P29966|MARCS_HUMAN	HUMAN	Myristoylated alanine-rich C-kinase substrate OS=Homo sapiens GN=MARCKS PE=1 SV=4	0.334542	-2.15482		24
wcb1628	sp|P06748|NPM_HUMAN	HUMAN	Nucleophosmin OS=Homo sapiens GN=NPM1 PE=1 SV=2	0.33049	-2.28485		25
wxb1358	sp|Q14847|LASP1_HUMAN	HUMAN	LIM and SH3 domain protein 1 OS=Homo sapiens GN=LASP1 PE=1 SV=2	0.313809	-3.94817		26
wxb1358	sp|P63104|1433Z_HUMAN	HUMAN	14-3-3 protein zeta/delta OS=Homo sapiens GN=YWHAZ PE=1 SV=1	0.265732	-2.48377		27
wcb1628	sp|P67936|TPM4_HUMAN	HUMAN	Tropomyosin alpha-4 chain OS=Homo sapiens GN=TPM4 PE=1 SV=3	0.256455	-3.0807		28
wcb949 variloading	sp|Q15582|BGH3_HUMAN	HUMAN	Transforming growth factor-beta-induced protein ig-h3 OS=Homo sapiens GN=TGFBI PE=1 SV=1	0.255678	-2.35887		29
wcb1161	sp|P02751|FINC_HUMAN	HUMAN	Fibronectin OS=Homo sapiens GN=FN1 PE=1 SV=4	0.234085	-7.92757		30
wcb949 variloading	sp|Q71DI3|H32_HUMAN	HUMAN	Histone H3.2 OS=Homo sapiens GN=HIST2H3A PE=1 SV=3	0.225476	-4.73108		31
wxb1358	sp|P27816|MAP4_HUMAN	HUMAN	Microtubule-associated protein 4 OS=Homo sapiens GN=MAP4 PE=1 SV=3	0.218691	-2.54656		32
wxb1358	sp|P16070|CD44_HUMAN	HUMAN	CD44 antigen OS=Homo sapiens GN=CD44 PE=1 SV=3	0.216116	-3.66599		33
wxb1358	sp|P04083|ANXA1_HUMAN	HUMAN	Annexin A1 OS=Homo sapiens GN=ANXA1 PE=1 SV=2	0.213273	-3.10316		34
wcb949 variloading	sp|P02751|FINC_HUMAN	HUMAN	Fibronectin OS=Homo sapiens GN=FN1 PE=1 SV=4	0.21265	-15.4023	¥	35
wcb955	sp|P62249|RS16_HUMAN	HUMAN	40S ribosomal protein S16 OS=Homo sapiens GN=RPS16 PE=1 SV=2	0.194223	-2.08461		36
wcb949	sp|P02751|FINC_HUMAN	HUMAN	Fibronectin OS=Homo sapiens GN=FN1 PE=1 SV=4	0.193573	-10.3769		37
wcb955	sp|Q05682|CALD1_HUMAN	HUMAN	Caldesmon OS=Homo sapiens GN=CALD1 PE=1 SV=3	0.19146	-5.05678		38
wcb1628	sp|Q71DI3|H32_HUMAN	HUMAN	Histone H3.2 OS=Homo sapiens GN=HIST2H3A PE=1 SV=3	0.190919	-2.06991		39
wcb955	sp|P06748|NPM_HUMAN	HUMAN	Nucleophosmin OS=Homo sapiens GN=NPM1 PE=1 SV=2	0.187973	-2.80739		40
wxb1358	sp|Q71DI3|H32_HUMAN	HUMAN	Histone H3.2 OS=Homo sapiens GN=HIST2H3A PE=1 SV=3	0.186742	-3.11684		41
wcb1161	sp|P04406|G3P_HUMAN	HUMAN	Glyceraldehyde-3-phosphate dehydrogenase OS=Homo sapiens GN=GAPDH PE=1 SV=3	0.178604	-3.17033		42
wcb955	sp|P50454|SERPH_HUMAN	HUMAN	Serpin H1 OS=Homo sapiens GN=SERPINH1 PE=1 SV=2	0.177986	-2.58046		43
wcb1628	sp|Q03135|CAV1_HUMAN	HUMAN	Caveolin-1 OS=Homo sapiens GN=CAV1 PE=1 SV=4	-0.188464	-2.19852		1
wcb955	sp|P40939|ECHA_HUMAN	HUMAN	Trifunctional enzyme subunit alpha, mitochondrial OS=Homo sapiens GN=HADHA PE=1 SV=2	-0.202726	-2.20118		2
wcb1161	sp|P09382|LEG1_HUMAN	HUMAN	Galectin-1 OS=Homo sapiens GN=LGALS1 PE=1 SV=2	-0.205756	-4.93409		3
wcb1161	sp|O43852|CALU_HUMAN	HUMAN	Calumenin OS=Homo sapiens GN=CALU PE=1 SV=2	-0.210878	-2.95863		4
wxb1358	sp|P26038|MOES_HUMAN	HUMAN	Moesin OS=Homo sapiens GN=MSN PE=1 SV=3	-0.21139	-2.11092		5
wxb1358	sp|P04075|ALDOA_HUMAN	HUMAN	Fructose-bisphosphate aldolase A OS=Homo sapiens GN=ALDOA PE=1 SV=2	-0.215094	-2.42111		6
wcb955	sp|P67936|TPM4_HUMAN	HUMAN	Tropomyosin alpha-4 chain OS=Homo sapiens GN=TPM4 PE=1 SV=3	-0.229929	-4.2416		7
wcb955	sp|P27105|STOM_HUMAN	HUMAN	Erythrocyte band 7 integral membrane protein OS=Homo sapiens GN=STOM PE=1 SV=3	-0.23218	-2.65691		8
wxb1358	sp|P35579|MYH9_HUMAN	HUMAN	Myosin-9 OS=Homo sapiens GN=MYH9 PE=1 SV=4	-0.23563	-7.72405		9
wcb949 variloading	sp|P69905|HBA_HUMAN	HUMAN	Hemoglobin subunit alpha OS=Homo sapiens GN=HBA1 PE=1 SV=2	-0.240257	-2.29105		10
wxb1358	sp|P02751|FINC_HUMAN	HUMAN	Fibronectin OS=Homo sapiens GN=FN1 PE=1 SV=4	-0.242722	-2.54871		11
wxb1358	sp|P35580|MYH10_HUMAN	HUMAN	Myosin-10 OS=Homo sapiens GN=MYH10 PE=1 SV=3	-0.25096	-2.18953		12
wxb1358	sp|P21333|FLNA_HUMAN	HUMAN	Filamin-A OS=Homo sapiens GN=FLNA PE=1 SV=4	-0.253889	-5.86813		13
wcb955	sp|P21980|TGM2_HUMAN	HUMAN	Protein-glutamine gamma-glutamyltransferase 2 OS=Homo sapiens GN=TGM2 PE=1 SV=2	-0.257749	-2.72455		14
wxb1358	sp|P02545|LMNA_HUMAN	HUMAN	Prelamin-A/C OS=Homo sapiens GN=LMNA PE=1 SV=1	-0.262398	-3.73425		15
wxb1358	sp|P11413|G6PD_HUMAN	HUMAN	Glucose-6-phosphate 1-dehydrogenase OS=Homo sapiens GN=G6PD PE=1 SV=4	-0.26262	-2.92268		16
wxb1358	sp|Q09666|AHNK_HUMAN	HUMAN	Neuroblast differentiation-associated protein AHNAK OS=Homo sapiens GN=AHNAK PE=1 SV=2	-0.26588	-3.17628		17
wcb949	sp|P07951|TPM2_HUMAN	HUMAN	Tropomyosin beta chain OS=Homo sapiens GN=TPM2 PE=1 SV=1	-0.268033	-2.15665		18
wcb949 variloading	sp|P29966|MARCS_HUMAN	HUMAN	Myristoylated alanine-rich C-kinase substrate OS=Homo sapiens GN=MARCKS PE=1 SV=4	-0.270169	-2.61153		19
wxb1358	sp|P06733|ENOA_HUMAN	HUMAN	Alpha-enolase OS=Homo sapiens GN=ENO1 PE=1 SV=2	-0.281346	-2.37089		20
wxb1358	sp|P06396|GELS_HUMAN	HUMAN	Gelsolin OS=Homo sapiens GN=GSN PE=1 SV=1	-0.306507	-2.16973		21
wcb955	sp|P00352|AL1A1_HUMAN	HUMAN	Retinal dehydrogenase 1 OS=Homo sapiens GN=ALDH1A1 PE=1 SV=2	-0.311963	-5.85593		22
wxb1358	sp|Q8WWI1|LMO7_HUMAN	HUMAN	LIM domain only protein 7 OS=Homo sapiens GN=LMO7 PE=1 SV=3	-0.347772	-2.5809		23
wcb949 variloading	sp|P67936|TPM4_HUMAN	HUMAN	Tropomyosin alpha-4 chain OS=Homo sapiens GN=TPM4 PE=1 SV=3	-0.352762	-4.59957		24
wxb1358	sp|Q02952|AKA12_HUMAN	HUMAN	A-kinase anchor protein 12 OS=Homo sapiens GN=AKAP12 PE=1 SV=4	-0.356873	-2.16506		25
wcb949	sp|P80723|BASP1_HUMAN	HUMAN	Brain acid soluble protein 1 OS=Homo sapiens GN=BASP1 PE=1 SV=2	-0.378734	-3.66459		26
WCB1616	sp|P80723|BASP1_HUMAN	HUMAN	Brain acid soluble protein 1 OS=Homo sapiens GN=BASP1 PE=1 SV=2	-0.399125	-4.52188		27
wcb949 variloading	sp|P80723|BASP1_HUMAN	HUMAN	Brain acid soluble protein 1 OS=Homo sapiens GN=BASP1 PE=1 SV=2	-0.41169	-5.68797		28
wxb1358	sp|Q71U36|TBA1A_HUMAN	HUMAN	Tubulin alpha-1A chain OS=Homo sapiens GN=TUBA1A PE=1 SV=1	-0.43846	-2.35772		29
wxb1358	sp|P08670|VIME_HUMAN	HUMAN	Vimentin OS=Homo sapiens GN=VIM PE=1 SV=4	-0.456374	-4.31361		30
Supplemental Table 1B, Normal Stroma vs Exosome Activated Normal Stroma
Patient	Representative Accession	Species	Name	Log_Ratio	log P-Value Exo
wcb1161	sp|Q01995|TAGL_HUMAN	HUMAN	Transgelin OS=Homo sapiens GN=TAGLN PE=1 SV=4	0.485629	-7.92484		1
wcb1161	sp|P51911|CNN1_HUMAN	HUMAN	Calponin-1 OS=Homo sapiens GN=CNN1 PE=1 SV=2	0.339913	-2.84878		2
wcb949 variloading	sp|P78559|MAP1A_HUMAN	HUMAN	Microtubule-associated protein 1A OS=Homo sapiens GN=MAP1A PE=1 SV=6	0.330017	-2.21924		3
wcb955	sp|P60660|MYL6_HUMAN	HUMAN	Myosin light polypeptide 6 OS=Homo sapiens GN=MYL6 PE=1 SV=2	0.293838	-2.4181		4
wcb955	sp|P08758|ANXA5_HUMAN	HUMAN	Annexin A5 OS=Homo sapiens GN=ANXA5 PE=1 SV=2	0.25776	-2.86206		5
wcb1161	sp|P07951|TPM2_HUMAN	HUMAN	Tropomyosin beta chain OS=Homo sapiens GN=TPM2 PE=1 SV=1	0.247816	-2.48772		6
wcb1161	sp|P04406|G3P_HUMAN	HUMAN	Glyceraldehyde-3-phosphate dehydrogenase OS=Homo sapiens GN=GAPDH PE=1 SV=3	0.195189	-3.4974		7
wcb1628	sp|Q14315|FLNC_HUMAN	HUMAN	Filamin-C OS=Homo sapiens GN=FLNC PE=1 SV=3	0.178832	-2.98037		8
wcb955	sp|P02751|FINC_HUMAN	HUMAN	Fibronectin OS=Homo sapiens GN=FN1 PE=1 SV=4	-0.178531	-6.51147		1
wcb949	sp|P60660|MYL6_HUMAN	HUMAN	Myosin light polypeptide 6 OS=Homo sapiens GN=MYL6 PE=1 SV=2	-0.180523	-2.65119		2
wcb949	sp|P02751|FINC_HUMAN	HUMAN	Fibronectin OS=Homo sapiens GN=FN1 PE=1 SV=4	-0.185306	-7.2117		3
wcb1161	sp|O43852|CALU_HUMAN	HUMAN	Calumenin OS=Homo sapiens GN=CALU PE=1 SV=2	-0.191573	-2.04924		4
wcb949 variloading	sp|Q03135|CAV1_HUMAN	HUMAN	Caveolin-1 OS=Homo sapiens GN=CAV1 PE=1 SV=4	-0.193952	-2.44184		5
wcb949 variloading	sp|P08107|HSP71_HUMAN	HUMAN	Heat shock 70 kDa protein 1A/1B OS=Homo sapiens GN=HSPA1A PE=1 SV=5	-0.199368	-3.71197		6
wcb949 variloading	sp|P02751|FINC_HUMAN	HUMAN	Fibronectin OS=Homo sapiens GN=FN1 PE=1 SV=4	-0.235124	-10.5855		7
wcb949 variloading	sp|Q71DI3|H32_HUMAN	HUMAN	Histone H3.2 OS=Homo sapiens GN=HIST2H3A PE=1 SV=3	-0.247434	-3.64996		8
wxb1358	sp|P62736|ACTA_HUMAN	HUMAN	Actin, aortic smooth muscle OS=Homo sapiens GN=ACTA2 PE=1 SV=1	-0.271425	-2.01407		9
wcb949	sp|Q71DI3|H32_HUMAN	HUMAN	Histone H3.2 OS=Homo sapiens GN=HIST2H3A PE=1 SV=3	-0.279564	-2.64785		10
wcb949	sp|P80723|BASP1_HUMAN	HUMAN	Brain acid soluble protein 1 OS=Homo sapiens GN=BASP1 PE=1 SV=2	-0.296176	-4.30193		11
wxb1358	sp|Q01995|TAGL_HUMAN	HUMAN	Transgelin OS=Homo sapiens GN=TAGLN PE=1 SV=4	-0.299982	-4.69503		12
wcb1628	sp|P37802|TAGL2_HUMAN	HUMAN	Transgelin-2 OS=Homo sapiens GN=TAGLN2 PE=1 SV=3	-0.314177	-2.45883		13
wcb955	sp|P00352|AL1A1_HUMAN	HUMAN	Retinal dehydrogenase 1 OS=Homo sapiens GN=ALDH1A1 PE=1 SV=2	-0.318657	-4.1758		14
wcb949	sp|Q9BTM1|H2AJ_HUMAN	HUMAN	Histone H2A.J OS=Homo sapiens GN=H2AFJ PE=1 SV=1	-0.327216	-2.35482		15
wcb949 variloading	sp|P80723|BASP1_HUMAN	HUMAN	Brain acid soluble protein 1 OS=Homo sapiens GN=BASP1 PE=1 SV=2	-0.328875	-3.34305		16
wcb949 variloading	sp|P67936|TPM4_HUMAN	HUMAN	Tropomyosin alpha-4 chain OS=Homo sapiens GN=TPM4 PE=1 SV=3	-0.35781	-3.33466		17
wcb949 variloading	sp|P62805|H4_HUMAN	HUMAN	Histone H4 OS=Homo sapiens GN=HIST1H4A PE=1 SV=2	-0.364902	-3.26159		18
wcb955	sp|P21980|TGM2_HUMAN	HUMAN	Protein-glutamine gamma-glutamyltransferase 2 OS=Homo sapiens GN=TGM2 PE=1 SV=2	-0.38345	-2.96907		19
wcb949	sp|Q01995|TAGL_HUMAN	HUMAN	Transgelin OS=Homo sapiens GN=TAGLN PE=1 SV=4	-0.423562	-6.03844		20
wcb949 variloading	sp|Q01995|TAGL_HUMAN	HUMAN	Transgelin OS=Homo sapiens GN=TAGLN PE=1 SV=4	-0.467523	-5.57087		21
Supplemental Table 1C, Normal vs sTGFbeta activated Normal Stroma
Patient	Representative Accession	Species	Name	Log_Ratio	log P-Value TGFB
wcb955	sp|Q05682|CALD1_HUMAN	HUMAN	Caldesmon OS=Homo sapiens GN=CALD1 PE=1 SV=3	0.482664	-16	¥	1
wcb955	sp|P04792|HSPB1_HUMAN	HUMAN	Heat shock protein beta-1 OS=Homo sapiens GN=HSPB1 PE=1 SV=2	0.434861	-4.16715		2
wcb955	sp|Q01995|TAGL_HUMAN	HUMAN	Transgelin OS=Homo sapiens GN=TAGLN PE=1 SV=4	0.421912	-2.92719		3
wcb955	sp|P51911|CNN1_HUMAN	HUMAN	Calponin-1 OS=Homo sapiens GN=CNN1 PE=1 SV=2	0.413073	-3.63433		4
wcb949 variloading	sp|P17661|DESM_HUMAN	HUMAN	Desmin OS=Homo sapiens GN=DES PE=1 SV=3	0.369323	-2.28519		5
wcb949	sp|P62736|ACTA_HUMAN	HUMAN	Actin, aortic smooth muscle OS=Homo sapiens GN=ACTA2 PE=1 SV=1	0.339073	-2.58873		6
wxb1358	sp|Q05682|CALD1_HUMAN	HUMAN	Caldesmon OS=Homo sapiens GN=CALD1 PE=1 SV=3	0.337192	-7.90901		7
wcb949 variloading	sp|Q15582|BGH3_HUMAN	HUMAN	Transforming growth factor-beta-induced protein ig-h3 OS=Homo sapiens GN=TGFBI PE=1 SV=1	0.331621	-2.25989		8
wxb1358	sp|P80723|BASP1_HUMAN	HUMAN	Brain acid soluble protein 1 OS=Homo sapiens GN=BASP1 PE=1 SV=2	0.331216	-4.02713		9
wcb949	sp|P02751|FINC_HUMAN	HUMAN	Fibronectin OS=Homo sapiens GN=FN1 PE=1 SV=4	0.32256	-8.68667		10
wcb955	sp|P60660|MYL6_HUMAN	HUMAN	Myosin light polypeptide 6 OS=Homo sapiens GN=MYL6 PE=1 SV=2	0.317513	-2.09819		11
wxb1358	sp|P02751|FINC_HUMAN	HUMAN	Fibronectin OS=Homo sapiens GN=FN1 PE=1 SV=4	0.302888	-13.2768	¥	12
wcb949 variloading	sp|P02751|FINC_HUMAN	HUMAN	Fibronectin OS=Homo sapiens GN=FN1 PE=1 SV=4	0.288308	-13.527	¥	13
wxb1358	sp|Q01995|TAGL_HUMAN	HUMAN	Transgelin OS=Homo sapiens GN=TAGLN PE=1 SV=4	0.283556	-5.30916		14
wcb1161	sp|P02751|FINC_HUMAN	HUMAN	Fibronectin OS=Homo sapiens GN=FN1 PE=1 SV=4	0.276852	-7.1111		15
wxb1358	sp|P24821|TENA_HUMAN	HUMAN	Tenascin OS=Homo sapiens GN=TNC PE=1 SV=3	0.275113	-3.90325		16
wcb955	sp|P08758|ANXA5_HUMAN	HUMAN	Annexin A5 OS=Homo sapiens GN=ANXA5 PE=1 SV=2	0.273029	-2.82534		17
wcb949 variloading	sp|P24821|TENA_HUMAN	HUMAN	Tenascin OS=Homo sapiens GN=TNC PE=1 SV=3	0.269091	-2.03457		18
wcb949	sp|P51911|CNN1_HUMAN	HUMAN	Calponin-1 OS=Homo sapiens GN=CNN1 PE=1 SV=2	0.263109	-2.08388		19
wcb949	sp|P24821|TENA_HUMAN	HUMAN	Tenascin OS=Homo sapiens GN=TNC PE=1 SV=3	0.247594	-2.70867		20
wcb955	sp|O43852|CALU_HUMAN	HUMAN	Calumenin OS=Homo sapiens GN=CALU PE=1 SV=2	0.243705	-2.75026		21
wcb1628	sp|Q05682|CALD1_HUMAN	HUMAN	Caldesmon OS=Homo sapiens GN=CALD1 PE=1 SV=3	0.237345	-2.00157		22
wcb1628	sp|Q01995|TAGL_HUMAN	HUMAN	Transgelin OS=Homo sapiens GN=TAGLN PE=1 SV=4	0.231041	-3.34337		23
wcb949	sp|Q05682|CALD1_HUMAN	HUMAN	Caldesmon OS=Homo sapiens GN=CALD1 PE=1 SV=3	0.221325	-4.19005		24
wxb1358	sp|P09429|HMGB1_HUMAN	HUMAN	High mobility group protein B1 OS=Homo sapiens GN=HMGB1 PE=1 SV=3	0.199799	-3.89779		25
wcb949 variloading	sp|Q05682|CALD1_HUMAN	HUMAN	Caldesmon OS=Homo sapiens GN=CALD1 PE=1 SV=3	0.198442	-4.79869		26
wcb1628	sp|P02751|FINC_HUMAN	HUMAN	Fibronectin OS=Homo sapiens GN=FN1 PE=1 SV=4	0.194866	-5.87138		27
wxb1358	sp|Q0ZGT2|NEXN_HUMAN	HUMAN	Nexilin OS=Homo sapiens GN=NEXN PE=1 SV=1	0.182869	-2.11592		28
wcb955	sp|P21796|VDAC1_HUMAN	HUMAN	Voltage-dependent anion-selective channel protein 1 OS=Homo sapiens GN=VDAC1 PE=1 SV=2	-0.191044	-2.06189		1
wcb955	sp|P02545|LMNA_HUMAN	HUMAN	Prelamin-A/C OS=Homo sapiens GN=LMNA PE=1 SV=1	-0.19474	-8.7182		2
wcb955	sp|Q00325|MPCP_HUMAN	HUMAN	Phosphate carrier protein, mitochondrial OS=Homo sapiens GN=SLC25A3 PE=1 SV=2	-0.209501	-3.26442		3
wcb955	sp|P45880|VDAC2_HUMAN	HUMAN	Voltage-dependent anion-selective channel protein 2 OS=Homo sapiens GN=VDAC2 PE=1 SV=2	-0.213893	-3.33606		4
wcb955	sp|P06576|ATPB_HUMAN	HUMAN	ATP synthase subunit beta, mitochondrial OS=Homo sapiens GN=ATP5B PE=1 SV=3	-0.21488	-2.28717		5
wcb955	sp|P40939|ECHA_HUMAN	HUMAN	Trifunctional enzyme subunit alpha, mitochondrial OS=Homo sapiens GN=HADHA PE=1 SV=2	-0.219754	-2.78327		6
wcb955	sp|P67936|TPM4_HUMAN	HUMAN	Tropomyosin alpha-4 chain OS=Homo sapiens GN=TPM4 PE=1 SV=3	-0.223419	-5.51439		7
wcb955	sp|P21980|TGM2_HUMAN	HUMAN	Protein-glutamine gamma-glutamyltransferase 2 OS=Homo sapiens GN=TGM2 PE=1 SV=2	-0.235963	-2.22883		8
wcb955	sp|P04179|SODM_HUMAN	HUMAN	Superoxide dismutase [Mn], mitochondrial OS=Homo sapiens GN=SOD2 PE=1 SV=2	-0.26718	-2.51161		9
wcb955	sp|P00352|AL1A1_HUMAN	HUMAN	Retinal dehydrogenase 1 OS=Homo sapiens GN=ALDH1A1 PE=1 SV=2	-0.267674	-5.93197		10
WCB1616	sp|P80723|BASP1_HUMAN	HUMAN	Brain acid soluble protein 1 OS=Homo sapiens GN=BASP1 PE=1 SV=2	-0.292833	-4.41427		11
wcb949	sp|P80723|BASP1_HUMAN	HUMAN	Brain acid soluble protein 1 OS=Homo sapiens GN=BASP1 PE=1 SV=2	-0.387254	-3.07408		12
wcb949 variloading	sp|P80723|BASP1_HUMAN	HUMAN	Brain acid soluble protein 1 OS=Homo sapiens GN=BASP1 PE=1 SV=2	-0.398601	-3.17122		13
